# Supplementary material for: Relationship between parents’ mental disorders and socioeconomic status and offspring’s psychopathology: A cross-sectional study
Source: PLoS One. 2020 Oct 16;15(10):e0240681. doi: 10.1371/journal.pone.0240681 (PMC7567396; doi:10.1371/journal.pone.0240681)
Supplement: S1 Dataset — (XLSX) [file pone.0240681.s001.xlsx]

## Sheet: MDS
Health Card Holder	Sex	Age	Parental nationality	Parental socioeconomic status	Parental mental disorders	Mental disorders	N
Father	Boys	6 to 10	Locals	Anual income <18.000	No	No	26723
Father	Boys	6 to 10	Locals	Anual income <18.000	No	Yes	4114
Father	Boys	6 to 10	Locals	Anual income <18.000	Yes	No	7311
Father	Boys	6 to 10	Locals	Anual income <18.000	Yes	Yes	1828
Father	Boys	6 to 10	Locals	Disadvantaged population	No	No	2290
Father	Boys	6 to 10	Locals	Disadvantaged population	No	Yes	388
Father	Boys	6 to 10	Locals	Disadvantaged population	Yes	No	943
Father	Boys	6 to 10	Locals	Disadvantaged population	Yes	Yes	256
Father	Boys	6 to 10	Locals	Anual income 18.000-100.000	No	No	30337
Father	Boys	6 to 10	Locals	Anual income 18.000-100.000	No	Yes	4189
Father	Boys	6 to 10	Locals	Anual income 18.000-100.000	Yes	No	6278
Father	Boys	6 to 10	Locals	Anual income 18.000-100.000	Yes	Yes	1348
Father	Boys	6 to 10	Locals	Anual income >100.000	No	No	1255
Father	Boys	6 to 10	Locals	Anual income >100.000	No	Yes	87
Father	Boys	6 to 10	Locals	Anual income >100.000	Yes	No	90
Father	Boys	6 to 10	Locals	Anual income >100.000	Yes	Yes	17
Father	Boys	6 to 10	Foreigners	Anual income <18.000	No	No	20795
Father	Boys	6 to 10	Foreigners	Anual income <18.000	No	Yes	2217
Father	Boys	6 to 10	Foreigners	Anual income <18.000	Yes	No	3432
Father	Boys	6 to 10	Foreigners	Anual income <18.000	Yes	Yes	588
Father	Boys	6 to 10	Foreigners	Disadvantaged population	No	No	2740
Father	Boys	6 to 10	Foreigners	Disadvantaged population	No	Yes	385
Father	Boys	6 to 10	Foreigners	Disadvantaged population	Yes	No	747
Father	Boys	6 to 10	Foreigners	Disadvantaged population	Yes	Yes	167
Father	Boys	6 to 10	Foreigners	Anual income 18.000-100.000	No	No	2404
Father	Boys	6 to 10	Foreigners	Anual income 18.000-100.000	No	Yes	287
Father	Boys	6 to 10	Foreigners	Anual income 18.000-100.000	Yes	No	472
Father	Boys	6 to 10	Foreigners	Anual income 18.000-100.000	Yes	Yes	81
Father	Boys	6 to 10	Foreigners	Anual income >100.000	No	No	210
Father	Boys	6 to 10	Foreigners	Anual income >100.000	No	Yes	9
Father	Boys	6 to 10	Foreigners	Anual income >100.000	Yes	No	6
Father	Boys	6 to 10	Foreigners	Anual income >100.000	Yes	Yes	0
Father	Boys	11 to 15	Locals	Anual income <18.000	No	No	29418
Father	Boys	11 to 15	Locals	Anual income <18.000	No	Yes	4093
Father	Boys	11 to 15	Locals	Anual income <18.000	Yes	No	9358
Father	Boys	11 to 15	Locals	Anual income <18.000	Yes	Yes	2296
Father	Boys	11 to 15	Locals	Disadvantaged population	No	No	2609
Father	Boys	11 to 15	Locals	Disadvantaged population	No	Yes	409
Father	Boys	11 to 15	Locals	Disadvantaged population	Yes	No	1232
Father	Boys	11 to 15	Locals	Disadvantaged population	Yes	Yes	388
Father	Boys	11 to 15	Locals	Anual income 18.000-100.000	No	No	28970
Father	Boys	11 to 15	Locals	Anual income 18.000-100.000	No	Yes	3909
Father	Boys	11 to 15	Locals	Anual income 18.000-100.000	Yes	No	7343
Father	Boys	11 to 15	Locals	Anual income 18.000-100.000	Yes	Yes	1502
Father	Boys	11 to 15	Locals	Anual income >100.000	No	No	1713
Father	Boys	11 to 15	Locals	Anual income >100.000	No	Yes	122
Father	Boys	11 to 15	Locals	Anual income >100.000	Yes	No	163
Father	Boys	11 to 15	Locals	Anual income >100.000	Yes	Yes	27
Father	Boys	11 to 15	Foreigners	Anual income <18.000	No	No	15205
Father	Boys	11 to 15	Foreigners	Anual income <18.000	No	Yes	1017
Father	Boys	11 to 15	Foreigners	Anual income <18.000	Yes	No	2544
Father	Boys	11 to 15	Foreigners	Anual income <18.000	Yes	Yes	342
Father	Boys	11 to 15	Foreigners	Disadvantaged population	No	No	2026
Father	Boys	11 to 15	Foreigners	Disadvantaged population	No	Yes	193
Father	Boys	11 to 15	Foreigners	Disadvantaged population	Yes	No	606
Father	Boys	11 to 15	Foreigners	Disadvantaged population	Yes	Yes	106
Father	Boys	11 to 15	Foreigners	Anual income 18.000-100.000	No	No	1769
Father	Boys	11 to 15	Foreigners	Anual income 18.000-100.000	No	Yes	162
Father	Boys	11 to 15	Foreigners	Anual income 18.000-100.000	Yes	No	410
Father	Boys	11 to 15	Foreigners	Anual income 18.000-100.000	Yes	Yes	56
Father	Boys	11 to 15	Foreigners	Anual income >100.000	No	No	256
Father	Boys	11 to 15	Foreigners	Anual income >100.000	No	Yes	13
Father	Boys	11 to 15	Foreigners	Anual income >100.000	Yes	No	8
Father	Boys	11 to 15	Foreigners	Anual income >100.000	Yes	Yes	2
Father	Girls	6 to 10	Locals	Anual income <18.000	No	No	26320
Father	Girls	6 to 10	Locals	Anual income <18.000	No	Yes	2462
Father	Girls	6 to 10	Locals	Anual income <18.000	Yes	No	7299
Father	Girls	6 to 10	Locals	Anual income <18.000	Yes	Yes	1135
Father	Girls	6 to 10	Locals	Disadvantaged population	No	No	2329
Father	Girls	6 to 10	Locals	Disadvantaged population	No	Yes	204
Father	Girls	6 to 10	Locals	Disadvantaged population	Yes	No	993
Father	Girls	6 to 10	Locals	Disadvantaged population	Yes	Yes	159
Father	Girls	6 to 10	Locals	Anual income 18.000-100.000	No	No	30164
Father	Girls	6 to 10	Locals	Anual income 18.000-100.000	No	Yes	2462
Father	Girls	6 to 10	Locals	Anual income 18.000-100.000	Yes	No	6358
Father	Girls	6 to 10	Locals	Anual income 18.000-100.000	Yes	Yes	803
Father	Girls	6 to 10	Locals	Anual income >100.000	No	No	1312
Father	Girls	6 to 10	Locals	Anual income >100.000	No	Yes	56
Father	Girls	6 to 10	Locals	Anual income >100.000	Yes	No	101
Father	Girls	6 to 10	Locals	Anual income >100.000	Yes	Yes	6
Father	Girls	6 to 10	Foreigners	Anual income <18.000	No	No	20020
Father	Girls	6 to 10	Foreigners	Anual income <18.000	No	Yes	1257
Father	Girls	6 to 10	Foreigners	Anual income <18.000	Yes	No	3257
Father	Girls	6 to 10	Foreigners	Anual income <18.000	Yes	Yes	344
Father	Girls	6 to 10	Foreigners	Disadvantaged population	No	No	2729
Father	Girls	6 to 10	Foreigners	Disadvantaged population	No	Yes	247
Father	Girls	6 to 10	Foreigners	Disadvantaged population	Yes	No	801
Father	Girls	6 to 10	Foreigners	Disadvantaged population	Yes	Yes	105
Father	Girls	6 to 10	Foreigners	Anual income 18.000-100.000	No	No	2397
Father	Girls	6 to 10	Foreigners	Anual income 18.000-100.000	No	Yes	175
Father	Girls	6 to 10	Foreigners	Anual income 18.000-100.000	Yes	No	473
Father	Girls	6 to 10	Foreigners	Anual income 18.000-100.000	Yes	Yes	42
Father	Girls	6 to 10	Foreigners	Anual income >100.000	No	No	214
Father	Girls	6 to 10	Foreigners	Anual income >100.000	No	Yes	5
Father	Girls	6 to 10	Foreigners	Anual income >100.000	Yes	No	5
Father	Girls	6 to 10	Foreigners	Anual income >100.000	Yes	Yes	0
Father	Girls	11 to 15	Locals	Anual income <18.000	No	No	28195
Father	Girls	11 to 15	Locals	Anual income <18.000	No	Yes	2984
Father	Girls	11 to 15	Locals	Anual income <18.000	Yes	No	9089
Father	Girls	11 to 15	Locals	Anual income <18.000	Yes	Yes	1806
Father	Girls	11 to 15	Locals	Disadvantaged population	No	No	2499
Father	Girls	11 to 15	Locals	Disadvantaged population	No	Yes	313
Father	Girls	11 to 15	Locals	Disadvantaged population	Yes	No	1237
Father	Girls	11 to 15	Locals	Disadvantaged population	Yes	Yes	268
Father	Girls	11 to 15	Locals	Anual income 18.000-100.000	No	No	29002
Father	Girls	11 to 15	Locals	Anual income 18.000-100.000	No	Yes	2723
Father	Girls	11 to 15	Locals	Anual income 18.000-100.000	Yes	No	7415
Father	Girls	11 to 15	Locals	Anual income 18.000-100.000	Yes	Yes	1176
Father	Girls	11 to 15	Locals	Anual income >100.000	No	No	1606
Father	Girls	11 to 15	Locals	Anual income >100.000	No	Yes	86
Father	Girls	11 to 15	Locals	Anual income >100.000	Yes	No	205
Father	Girls	11 to 15	Locals	Anual income >100.000	Yes	Yes	20
Father	Girls	11 to 15	Foreigners	Anual income <18.000	No	No	14004
Father	Girls	11 to 15	Foreigners	Anual income <18.000	No	Yes	706
Father	Girls	11 to 15	Foreigners	Anual income <18.000	Yes	No	2278
Father	Girls	11 to 15	Foreigners	Anual income <18.000	Yes	Yes	251
Father	Girls	11 to 15	Foreigners	Disadvantaged population	No	No	1907
Father	Girls	11 to 15	Foreigners	Disadvantaged population	No	Yes	162
Father	Girls	11 to 15	Foreigners	Disadvantaged population	Yes	No	601
Father	Girls	11 to 15	Foreigners	Disadvantaged population	Yes	Yes	61
Father	Girls	11 to 15	Foreigners	Anual income 18.000-100.000	No	No	1725
Father	Girls	11 to 15	Foreigners	Anual income 18.000-100.000	No	Yes	110
Father	Girls	11 to 15	Foreigners	Anual income 18.000-100.000	Yes	No	348
Father	Girls	11 to 15	Foreigners	Anual income 18.000-100.000	Yes	Yes	33
Father	Girls	11 to 15	Foreigners	Anual income >100.000	No	No	226
Father	Girls	11 to 15	Foreigners	Anual income >100.000	No	Yes	5
Father	Girls	11 to 15	Foreigners	Anual income >100.000	Yes	No	5
Father	Girls	11 to 15	Foreigners	Anual income >100.000	Yes	Yes	0
Mother	Boys	6 to 10	Locals	Anual income <18.000	No	No	36028
Mother	Boys	6 to 10	Locals	Anual income <18.000	No	Yes	5190
Mother	Boys	6 to 10	Locals	Anual income <18.000	Yes	No	13085
Mother	Boys	6 to 10	Locals	Anual income <18.000	Yes	Yes	3937
Mother	Boys	6 to 10	Locals	Disadvantaged population	No	No	2023
Mother	Boys	6 to 10	Locals	Disadvantaged population	No	Yes	401
Mother	Boys	6 to 10	Locals	Disadvantaged population	Yes	No	1361
Mother	Boys	6 to 10	Locals	Disadvantaged population	Yes	Yes	571
Mother	Boys	6 to 10	Locals	Anual income 18.000-100.000	No	No	29666
Mother	Boys	6 to 10	Locals	Anual income 18.000-100.000	No	Yes	3063
Mother	Boys	6 to 10	Locals	Anual income 18.000-100.000	Yes	No	7180
Mother	Boys	6 to 10	Locals	Anual income 18.000-100.000	Yes	Yes	1465
Mother	Boys	6 to 10	Locals	Anual income >100.000	No	No	633
Mother	Boys	6 to 10	Locals	Anual income >100.000	No	Yes	28
Mother	Boys	6 to 10	Locals	Anual income >100.000	Yes	No	76
Mother	Boys	6 to 10	Locals	Anual income >100.000	Yes	Yes	13
Mother	Boys	6 to 10	Foreigners	Anual income <18.000	No	No	9492
Mother	Boys	6 to 10	Foreigners	Anual income <18.000	No	Yes	862
Mother	Boys	6 to 10	Foreigners	Anual income <18.000	Yes	No	1877
Mother	Boys	6 to 10	Foreigners	Anual income <18.000	Yes	Yes	447
Mother	Boys	6 to 10	Foreigners	Disadvantaged population	No	No	912
Mother	Boys	6 to 10	Foreigners	Disadvantaged population	No	Yes	152
Mother	Boys	6 to 10	Foreigners	Disadvantaged population	Yes	No	370
Mother	Boys	6 to 10	Foreigners	Disadvantaged population	Yes	Yes	121
Mother	Boys	6 to 10	Foreigners	Anual income 18.000-100.000	No	No	1054
Mother	Boys	6 to 10	Foreigners	Anual income 18.000-100.000	No	Yes	77
Mother	Boys	6 to 10	Foreigners	Anual income 18.000-100.000	Yes	No	199
Mother	Boys	6 to 10	Foreigners	Anual income 18.000-100.000	Yes	Yes	32
Mother	Boys	6 to 10	Foreigners	Anual income >100.000	No	No	41
Mother	Boys	6 to 10	Foreigners	Anual income >100.000	No	Yes	2
Mother	Boys	6 to 10	Foreigners	Anual income >100.000	Yes	No	4
Mother	Boys	6 to 10	Foreigners	Anual income >100.000	Yes	Yes	0
Mother	Boys	11 to 15	Locals	Anual income <18.000	No	No	32319
Mother	Boys	11 to 15	Locals	Anual income <18.000	No	Yes	4418
Mother	Boys	11 to 15	Locals	Anual income <18.000	Yes	No	14344
Mother	Boys	11 to 15	Locals	Anual income <18.000	Yes	Yes	4312
Mother	Boys	11 to 15	Locals	Disadvantaged population	No	No	1850
Mother	Boys	11 to 15	Locals	Disadvantaged population	No	Yes	354
Mother	Boys	11 to 15	Locals	Disadvantaged population	Yes	No	1515
Mother	Boys	11 to 15	Locals	Disadvantaged population	Yes	Yes	627
Mother	Boys	11 to 15	Locals	Anual income 18.000-100.000	No	No	29936
Mother	Boys	11 to 15	Locals	Anual income 18.000-100.000	No	Yes	2998
Mother	Boys	11 to 15	Locals	Anual income 18.000-100.000	Yes	No	8686
Mother	Boys	11 to 15	Locals	Anual income 18.000-100.000	Yes	Yes	1931
Mother	Boys	11 to 15	Locals	Anual income >100.000	No	No	834
Mother	Boys	11 to 15	Locals	Anual income >100.000	No	Yes	50
Mother	Boys	11 to 15	Locals	Anual income >100.000	Yes	No	108
Mother	Boys	11 to 15	Locals	Anual income >100.000	Yes	Yes	21
Mother	Boys	11 to 15	Foreigners	Anual income <18.000	No	No	7054
Mother	Boys	11 to 15	Foreigners	Anual income <18.000	No	Yes	469
Mother	Boys	11 to 15	Foreigners	Anual income <18.000	Yes	No	1598
Mother	Boys	11 to 15	Foreigners	Anual income <18.000	Yes	Yes	336
Mother	Boys	11 to 15	Foreigners	Disadvantaged population	No	No	476
Mother	Boys	11 to 15	Foreigners	Disadvantaged population	No	Yes	59
Mother	Boys	11 to 15	Foreigners	Disadvantaged population	Yes	No	268
Mother	Boys	11 to 15	Foreigners	Disadvantaged population	Yes	Yes	69
Mother	Boys	11 to 15	Foreigners	Anual income 18.000-100.000	No	No	740
Mother	Boys	11 to 15	Foreigners	Anual income 18.000-100.000	No	Yes	60
Mother	Boys	11 to 15	Foreigners	Anual income 18.000-100.000	Yes	No	162
Mother	Boys	11 to 15	Foreigners	Anual income 18.000-100.000	Yes	Yes	28
Mother	Boys	11 to 15	Foreigners	Anual income >100.000	No	No	54
Mother	Boys	11 to 15	Foreigners	Anual income >100.000	No	Yes	3
Mother	Boys	11 to 15	Foreigners	Anual income >100.000	Yes	No	2
Mother	Boys	11 to 15	Foreigners	Anual income >100.000	Yes	Yes	0
Mother	Girls	6 to 10	Locals	Anual income <18.000	No	No	36141
Mother	Girls	6 to 10	Locals	Anual income <18.000	No	Yes	3141
Mother	Girls	6 to 10	Locals	Anual income <18.000	Yes	No	13683
Mother	Girls	6 to 10	Locals	Anual income <18.000	Yes	Yes	2372
Mother	Girls	6 to 10	Locals	Disadvantaged population	No	No	2038
Mother	Girls	6 to 10	Locals	Disadvantaged population	No	Yes	257
Mother	Girls	6 to 10	Locals	Disadvantaged population	Yes	No	1421
Mother	Girls	6 to 10	Locals	Disadvantaged population	Yes	Yes	355
Mother	Girls	6 to 10	Locals	Anual income 18.000-100.000	No	No	28693
Mother	Girls	6 to 10	Locals	Anual income 18.000-100.000	No	Yes	1647
Mother	Girls	6 to 10	Locals	Anual income 18.000-100.000	Yes	No	6979
Mother	Girls	6 to 10	Locals	Anual income 18.000-100.000	Yes	Yes	834
Mother	Girls	6 to 10	Locals	Anual income >100.000	No	No	598
Mother	Girls	6 to 10	Locals	Anual income >100.000	No	Yes	11
Mother	Girls	6 to 10	Locals	Anual income >100.000	Yes	No	72
Mother	Girls	6 to 10	Locals	Anual income >100.000	Yes	Yes	6
Mother	Girls	6 to 10	Foreigners	Anual income <18.000	No	No	9181
Mother	Girls	6 to 10	Foreigners	Anual income <18.000	No	Yes	521
Mother	Girls	6 to 10	Foreigners	Anual income <18.000	Yes	No	1884
Mother	Girls	6 to 10	Foreigners	Anual income <18.000	Yes	Yes	296
Mother	Girls	6 to 10	Foreigners	Disadvantaged population	No	No	871
Mother	Girls	6 to 10	Foreigners	Disadvantaged population	No	Yes	104
Mother	Girls	6 to 10	Foreigners	Disadvantaged population	Yes	No	426
Mother	Girls	6 to 10	Foreigners	Disadvantaged population	Yes	Yes	80
Mother	Girls	6 to 10	Foreigners	Anual income 18.000-100.000	No	No	1039
Mother	Girls	6 to 10	Foreigners	Anual income 18.000-100.000	No	Yes	58
Mother	Girls	6 to 10	Foreigners	Anual income 18.000-100.000	Yes	No	193
Mother	Girls	6 to 10	Foreigners	Anual income 18.000-100.000	Yes	Yes	24
Mother	Girls	6 to 10	Foreigners	Anual income >100.000	No	No	33
Mother	Girls	6 to 10	Foreigners	Anual income >100.000	No	Yes	0
Mother	Girls	6 to 10	Foreigners	Anual income >100.000	Yes	No	3
Mother	Girls	6 to 10	Foreigners	Anual income >100.000	Yes	Yes	0
Mother	Girls	11 to 15	Locals	Anual income <18.000	No	No	32327
Mother	Girls	11 to 15	Locals	Anual income <18.000	No	Yes	3125
Mother	Girls	11 to 15	Locals	Anual income <18.000	Yes	No	14460
Mother	Girls	11 to 15	Locals	Anual income <18.000	Yes	Yes	3275
Mother	Girls	11 to 15	Locals	Disadvantaged population	No	No	1798
Mother	Girls	11 to 15	Locals	Disadvantaged population	No	Yes	288
Mother	Girls	11 to 15	Locals	Disadvantaged population	Yes	No	1589
Mother	Girls	11 to 15	Locals	Disadvantaged population	Yes	Yes	487
Mother	Girls	11 to 15	Locals	Anual income 18.000-100.000	No	No	29591
Mother	Girls	11 to 15	Locals	Anual income 18.000-100.000	No	Yes	1909
Mother	Girls	11 to 15	Locals	Anual income 18.000-100.000	Yes	No	8858
Mother	Girls	11 to 15	Locals	Anual income 18.000-100.000	Yes	Yes	1394
Mother	Girls	11 to 15	Locals	Anual income >100.000	No	No	813
Mother	Girls	11 to 15	Locals	Anual income >100.000	No	Yes	37
Mother	Girls	11 to 15	Locals	Anual income >100.000	Yes	No	113
Mother	Girls	11 to 15	Locals	Anual income >100.000	Yes	Yes	12
Mother	Girls	11 to 15	Foreigners	Anual income <18.000	No	No	6615
Mother	Girls	11 to 15	Foreigners	Anual income <18.000	No	Yes	365
Mother	Girls	11 to 15	Foreigners	Anual income <18.000	Yes	No	1522
Mother	Girls	11 to 15	Foreigners	Anual income <18.000	Yes	Yes	282
Mother	Girls	11 to 15	Foreigners	Disadvantaged population	No	No	491
Mother	Girls	11 to 15	Foreigners	Disadvantaged population	No	Yes	50
Mother	Girls	11 to 15	Foreigners	Disadvantaged population	Yes	No	240
Mother	Girls	11 to 15	Foreigners	Disadvantaged population	Yes	Yes	49
Mother	Girls	11 to 15	Foreigners	Anual income 18.000-100.000	No	No	762
Mother	Girls	11 to 15	Foreigners	Anual income 18.000-100.000	No	Yes	45
Mother	Girls	11 to 15	Foreigners	Anual income 18.000-100.000	Yes	No	184
Mother	Girls	11 to 15	Foreigners	Anual income 18.000-100.000	Yes	Yes	15
Mother	Girls	11 to 15	Foreigners	Anual income >100.000	No	No	35
Mother	Girls	11 to 15	Foreigners	Anual income >100.000	No	Yes	2
Mother	Girls	11 to 15	Foreigners	Anual income >100.000	Yes	No	0
Mother	Girls	11 to 15	Foreigners	Anual income >100.000	Yes	Yes	1
